# Supplementary material for: Nucleosomes around a mismatched base pair are excluded via an Msh2-dependent reaction with the aid of SNF2 family ATPase Smarcad1
Source: Genes Dev. 2018 Jun 1;32(11-12):806–21. doi: 10.1101/gad.310995.117 (PMC6049510; doi:10.1101/gad.310995.117)
Supplement: Supplemental Material [file supp_gad.310995.117_Supplemental_table_S1.xls]

## Sheet: table S1
Supplemental Table S1. Spectral counts of proteins from the plasmid pull-down assay calculated using the X. laevis protein database.
Accession Number	Description	Mr (K)	Spectral counts
			Ex.1 A:T	Ex.1 A:C	Ex.2 A:T	Ex.2 A:C
NP_001089247.1	msh6.L, mutS homolog 6 L homeolog	150	0	202	7	157
NP_001082502.1	Cluster of top2a.L, DNA topoisomerase II alpha L homeolog (NP_001082502.1)	179	67	141	77	89
XP_018118021.1	msh2.L, PREDICTED: DNA mismatch repair protein Msh2	104	0	100	12	102
NP_001084166.1	Cluster of supt16h.S, FACT complex subunit SPT16 (NP_001084166.1)	118	44	78	35	68
XP_018106057.1	fanci.L, PREDICTED: Fanconi anemia complementation group I L homeolog isoform X1	149	9	44	28	18
XP_018084656.1	rfc1.L, PREDICTED: replication factor C subunit 1	128	13	44	5	17
NP_001085290.1	Cluster of brd4.S, bromodomain-containing protein 4A (NP_001085290.1)	151	13	13	43	24
NP_001091279.1	Cluster of actg1, actin, cytoplasmic 2 (NP_001091279.1)	42	26	43	1	3
NP_001081571.1	parp1.L, poly [ADP-ribose] polymerase 1	113	27	41	12	14
NP_001082183.1	lig3.L, ligase III, DNA, ATP-dependent L homeolog	111	32	40	1	11
NP_001083827.1	exo1.S, exonuclease 1	82	5	38	9	33
NP_001089160.1	Cluster of fancd2.L, Fanconi anemia complementation group D2 L homeolog (NP_001089160.1)	163	4	36	23	13
NP_001082049.1	Cluster of atr.L, serine/threonine-protein kinase atr (NP_001082049.1)	301	5	33	11	6
NP_001084164.1	ssrp1.S, FACT complex subunit SSRP1	79	20	27	13	30
NP_001081585.1	Cluster of rpa1.L, replication protein A 70 kDa DNA-binding subunit (NP_001081585.1)	67	5	18	30	28
XP_018096456.1	Cluster of pbrm1.L, PREDICTED: protein polybromo-1 (XP_018096456.1)	175	28	14	20	8
NP_001083868.1	Cluster of smarca5.S, SWI/SNF related, matrix associated, actin dependent regulator of chromatin, subfamily a, member 5 S homeolog (NP_001083868.1)	122	19	7	28	13
XP_018099607.1	Cluster of hira.S, PREDICTED: protein HIRA isoform X1 (XP_018099607.1)	121	28	14	8	3
XP_018088308.1	Cluster of LOC108699999, PREDICTED: filamin-A-like (XP_018088308.1)	282	10	27	0	0
NP_001080735.1	nono.L, non-POU domain containing, octamer binding L homeolog	53	26	17	2	6
XP_018104999.1	Cluster of LOC108709556, PREDICTED: splicing factor, proline- and glutamine-rich-like isoform X1 (XP_018104999.1)	75	25	19	12	16
NP_001090545.1	mlh1.S, mutL homolog 1 S homeolog	84	1	25	13	18
XP_018092658.1	Cluster of ubtf.S, PREDICTED: nucleolar transcription factor 1-B isoform X1 (XP_018092658.1)	82	24	10	9	5
NP_001086442.1	Cluster of hells.L, helicase, lymphoid specific L homeolog (NP_001086442.1)	97	13	7	22	10
NP_001081591.1	coil.L, coilin	60	22	18	6	6
NP_001089668.1	Cluster of smarcal1.L, SWI/SNF-related matrix-associated actin-dependent regulator of chromatin subfamily A-like protein 1 (NP_001089668.1)	107	0	21	14	15
XP_018094497.1	Cluster of nop58.S, PREDICTED: nucleolar protein 58 (XP_018094497.1)	60	20	15	12	3
NP_001080332.1	Cluster of smarcc1.L, SWI/SNF related, matrix associated, actin dependent regulator of chromatin, subfamily c, member 1 L homeolog (NP_001080332.1)	136	19	1	20	9
XP_018082245.1	pnkp.S, PREDICTED: polynucleotide kinase 3'-phosphatase isoform X1	66	19	18	1	8
NP_001082151.1	nop56.L, XNop56 protein	60	19	9	1	0
NP_001165424.1	smarca4.S, SWI/SNF related, matrix associated, actin dependent regulator of chromatin, subfamily a, member 4 S homeolog	181	17	12	10	11
XP_018116404.1	LOC108715603, PREDICTED: acetyl-CoA carboxylase 2-like isoform X1	275	2	16	5	5
NP_001081545.1	lmnb3.L, lamin-L(III)	67	16	5	0	0
XP_018106608.1	rad50.L, PREDICTED: RAD50 homolog, double strand break repair protein L homeolog isoform X1	154	14	15	14	5
XP_018095629.1	Cluster of LOC108703833, PREDICTED: uncharacterized protein LOC108703833 (XP_018095629.1)	68	15	15	2	3
XP_018090070.1	Cluster of wrn.L, PREDICTED: Werner syndrome ATP-dependent helicase homolog isoform X1 (XP_018090070.1)	161	0	15	3	9
XP_018114226.1	LOC108714465, PREDICTED: ubinuclein-2-like isoform X1	149	14	12	9	5
XP_018090503.1	LOC108700952, PREDICTED: regulator of telomere elongation helicase 1-like isoform X1	143	7	14	8	8
NP_001081806.1	orc1.L, origin recognition complex subunit 1 L homeolog	100	14	6	11	4
NP_001089159.1	fanca.L, Fanconi anemia complementation group A L homeolog	161	8	14	5	2
NP_001080810.1	Cluster of krt18.L, keratin, type I cytoskeletal 18-B (NP_001080810.1)	48	14	10	0	0
XP_018085136.1	dkc1.L, PREDICTED: H/ACA ribonucleoprotein complex subunit 4 isoform X1	61	13	10	3	0
XP_018093627.1	Cluster of LOC108702580, PREDICTED: exportin-2-like (XP_018093627.1)	110	13	3	2	2
NP_001081011.1	pcna.L, proliferating cell nuclear antigen	29	1	13	1	1
XP_018091049.1	LOC108701222, PREDICTED: ATPase family AAA domain-containing protein 5-like	192	6	3	12	12
NP_001083624.1	ddb1.S, DNA damage-binding protein 1	127	12	2	9	7
NP_001082568.1	topbp1.L, DNA topoisomerase II binding protein 1 L homeolog	169	2	12	7	1
NP_001080711.1	Cluster of xrcc1.L, X-ray repair complementing defective repair in Chinese hamster cells 1 L homeolog (NP_001080711.1)	73	9	12	0	1
XP_018091930.1	LOC108701593, PREDICTED: mismatch repair endonuclease PMS2-like	95	0	12	3	6
XP_018107625.1	Smarcad / Cluster of LOC108710927, PREDICTED: SWI/SNF-related matrix-associated actin-dependent regulator of chromatin subfamily A containing DEAD/H box 1-like isoform X1 (XP_018107625.1)	115	0	12	0	9
NP_001136258.1	Cluster of smarcd1.L, SWI/SNF related, matrix associated, actin dependent regulator of chromatin, subfamily d, member 1 L homeolog (NP_001136258.1)	58	12	0	4	1
NP_001082757.1	rfc4.L, replication factor C subunit 4 L homeolog	40	3	12	0	0
XP_018108852.1	Cluster of LOC108711520, PREDICTED: Bloom syndrome protein homolog (XP_018108852.1)	153	1	12	0	0
XP_018113609.1	LOC108714167, PREDICTED: actin-binding protein anillin-like isoform X3	99	10	11	0	0
NP_001171151.1	fancm.L, Fanconi anemia complementation group M L homeolog	244	3	11	4	0
NP_001090595.1	Cluster of brd3.S, bromodomain containing 3 S homeolog (NP_001090595.1)	86	5	0	7	10
NP_001081890.1	Cluster of incenp.L, inner centromere protein A (NP_001081890.1)	101	9	10	1	1
NP_001088399.1	Cluster of snu13.S, NHP2-like protein 1 (NP_001088399.1)	14	10	10	0	0
NP_001089570.1	rfc3.L, replication factor C subunit 3 L homeolog	40	4	10	2	1
XP_018089754.1	Cluster of krt19.L, PREDICTED: keratin 19, type I L homeolog isoform X1 (XP_018089754.1)	47	10	4	0	0
XP_018111396.1	Cluster of LOC100158273, PREDICTED: AT-rich interactive domain-containing protein 2 isoform X1 (XP_018111396.1)	196	9	6	5	3
NP_001083550.1	smc6.L, structural maintenance of chromosomes protein 6	131	4	9	3	2
XP_018091136.1	ercc3.L, PREDICTED: TFIIH basal transcription factor complex helicase XPB subunit isoform X1	90	9	8	0	1
NP_001080314.1	Cluster of kif2c.S, kinesin-like protein KIF2C (NP_001080314.1)	83	9	8	0	1
NP_001079703.1	Cluster of ddx5.S, DEAD-box helicase 5 S homeolog (NP_001079703.1)	68	9	7	1	0
NP_001079597.1	MGC53266, Protein regulator of cytokinesis 1-like	68	7	9	0	1
NP_001087810.1	Cluster of smarcd2.L, SWI/SNF related, matrix associated, actin dependent regulator of chromatin, subfamily d, member 2 L homeolog (NP_001087810.1)	54	9	0	2	0
NP_001083684.1	med23.L, mediator of RNA polymerase II transcription subunit 23	157	9	1	0	0
XP_018117354.1	LOC108716033, PREDICTED: calcineurin-binding protein cabin-1-like isoform X1	242	8	6	1	2
NP_001086065.1	rps27a.S, ribosomal protein S27a S homeolog	18	1	8	3	3
NP_001086090.1	Cluster of hist1h2aa.L, histone cluster 1, H2aa L homeolog (NP_001086090.1)	15	8	2	3	2
NP_001084837.1	rfc2.L, replication factor C subunit 2 L homeolog	38	3	8	1	1
XP_018109434.1	hnrnpm.L, PREDICTED: heterogeneous nuclear ribonucleoprotein M isoform X1	78	8	3	0	0
NP_001082182.1	polr1a.L, polymerase (RNA) I polypeptide A L homeolog	195	1	8	0	0
XP_018116614.1	LOC108715716, PREDICTED: ubinuclein-2-like isoform X1	143	7	6	7	1
NP_001081070.1	orc2.S, origin recognition complex subunit 2	63	6	7	2	3
NP_001084870.1	mtbp.S, mdm2-binding protein	96	5	0	2	7
NP_001087989.1	hcfc1.S, uncharacterized protein LOC494675	219	7	3	2	2
NP_001081557.1	ncl.S, nucleolin S homeolog	76	7	6	0	0
XP_018087559.1	Cluster of fancg.S, PREDICTED: Fanconi anemia complementation group G S homeolog isoform X1 (XP_018087559.1)	71	3	7	2	1
NP_001080253.1	prpf8.S, pre-mRNA processing factor 8 S homeolog	274	5	7	0	0
NP_001089437.1	mcm8.L, DNA helicase MCM8	92	0	4	0	7
NP_001084773.1	mcm9.L, DNA helicase MCM9	127	0	3	0	7
NP_001184204.1	LOC100505439, uncharacterized protein LOC100505439	43	7	0	2	1
NP_001085393.1	rpa2.L, replication protein A 32 kDa subunit-A	29	0	7	3	0
NP_001079536.1	eftud2.S, elongation factor Tu GTP binding domain containing 2 S homeolog	110	7	2	0	0
NP_001080400.1	ruvbl2, RuvB-like protein 2	51	7	0	0	0
NP_001080975.1	mre11.L, double-strand break repair protein MRE11	81	5	5	6	1
XP_018118032.1	LOC108716424, PREDICTED: S1 RNA-binding domain-containing protein 1-like	112	6	5	3	2
NP_001081555.1	nolc1.L, nucleolar and coiled-body phosphoprotein 1 L homeolog	102	4	4	6	2
XP_018089812.1	top3a.L, PREDICTED: topoisomerase (DNA) III alpha L homeolog isoform X1	114	4	6	3	2
XP_018101508.1	LOC108707919, PREDICTED: Fanconi anemia group B protein-like	95	3	6	3	3
XP_018093755.1	LOC108702660, PREDICTED: pre-mRNA-processing factor 6	109	6	6	1	0
XP_018119715.1	orc3.S, PREDICTED: origin recognition complex subunit 3 S homeolog isoform X1	81	6	4	1	2
XP_018120376.1	LOC108717656, PREDICTED: zinc finger protein 318-like isoform X1	210	5	6	0	1
XP_018082138.1	LOC108696940, PREDICTED: rRNA 2'-O-methyltransferase fibrillarin-like	35	5	6	0	0
XP_018113564.1	sf3b3.L, PREDICTED: splicing factor 3B subunit 3	136	6	2	1	0
NP_001088070.2	phf10.S, PHD finger protein 10	57	6	0	3	0
XP_018110645.1	LOC108712757, PREDICTED: U5 small nuclear ribonucleoprotein 200 kDa helicase	244	2	6	0	0
NP_001086459.1	daxx.L, death-associated protein 6 L homeolog	102	6	0	1	0
XP_018086539.1	LOC108699180, PREDICTED: ELM2 and SANT domain-containing protein 1-like isoform X1	120	6	0	0	0
NP_001079694.2	xnf7.S, nuclear factor 7, ovary	69	5	3	2	2
XP_018086639.1	Cluster of LOC108699215, PREDICTED: bromodomain adjacent to zinc finger domain protein 1A-like isoform X1 (XP_018086639.1)	180	3	1	5	2
NP_001079632.1	hspa8.L, heat shock protein family A (Hsp70) member 8 L homeolog	71	5	0	2	3
NP_001084508.1	MGC83104, uncharacterized protein LOC414454	89	2	5	2	1
NP_001080537.1	Cluster of cdk9.L, cyclin-dependent kinase 9-B (NP_001080537.1)	43	5	2	1	2
NP_001081742.1	kpna7.S, importin subunit alpha-5	58	2	5	0	2
NP_001080005.1	polr1b.L, polymerase (RNA) I polypeptide B L homeolog	128	5	4	0	0
XP_018118444.1	LOC108716657, PREDICTED: bifunctional lysine-specific demethylase and histidyl-hydroxylase NO66-like	67	3	5	0	1
XP_018115223.1	atrip.S, PREDICTED: ATR interacting protein S homeolog isoform X1	91	0	0	5	3
NP_001082592.1	brd7.L, bromodomain-containing protein 7	72	5	1	1	1
NP_001087469.1	ints4.L, integrator complex subunit 4	109	3	5	0	0
NP_001089444.1	orc5.L, origin recognition complex subunit 5 L homeolog	52	5	3	0	0
XP_018119169.1	Cluster of LOC108717002, PREDICTED: actin-like protein 6A (XP_018119169.1)	48	5	2	0	0
XP_018098562.1	LOC108706553, PREDICTED: pre-mRNA-splicing factor ATP-dependent RNA helicase DHX15 isoform X2	86	5	1	1	0
NP_001085526.1	rfc5.S, replication factor C subunit 5 S homeolog	38	1	5	1	0
NP_001089101.1	rts, RECQL4-helicase-like protein	169	2	5	0	0
XP_018090418.1	Cluster of LOC108700894, PREDICTED: activity-dependent neuroprotector homeobox protein-like (XP_018090418.1)	123	5	0	1	0
NP_001082047.1	mcm10.L, protein MCM10 homolog	95	1	5	0	0
NP_001087094.1	tdp1.L, tyrosyl-DNA phosphodiesterase 1 L homeolog	68	1	5	0	0
NP_001085608.1	MGC82602, MGC82602 protein	16	1	5	0	0
XP_018124559.1	Cluster of LOC108719847, PREDICTED: supervillin-like isoform X1 (XP_018124559.1)	252	0	5	0	0
XP_018104067.1	LOC108708921, PREDICTED: AT-rich interactive domain-containing protein 1A-like	211	0	0	5	0
XP_018117421.1	fbxo11.L, PREDICTED: F-box protein 11 L homeolog isoform X1	98	0	0	0	5
XP_018093441.1	LOC108702475, PREDICTED: SWI/SNF-related matrix-associated actin-dependent regulator of chromatin subfamily E member 1-like isoform X1	48	4	4	0	0
NP_001082418.1	aurkb.L, aurora kinase B-A	42	3	4	0	0
XP_018085278.1	LOC108698360, PREDICTED: cullin-4B-like	100	4	0	1	2
NP_001085825.1	rbbp8.L, DNA endonuclease RBBP8	98	4	0	2	1
NP_001165777.1	ticrr.L, treslin	221	0	2	1	4
XP_018115482.1	LOC108715140, PREDICTED: H/ACA ribonucleoprotein complex subunit 3-like	7	4	3	0	0
XP_018109320.1	LOC108711784, PREDICTED: zona pellucida sperm-binding protein 3-like	51	3	4	0	0
NP_001080205.1	rpl10a.S, 60S ribosomal protein L10a	25	2	4	0	0
NP_001086875.1	rmi1.L, recQ-mediated genome instability protein 1	62	2	4	0	0
NP_001079545.1	pms1.S, postmeiotic segregation increased 1	104	0	4	0	1
XP_018087204.1	ints3.L, PREDICTED: integrator complex subunit 3	117	4	1	0	0
NP_001085625.1	dynll1.L, dynein light chain LC8-type 1 L homeolog	10	4	1	0	0
XP_018115447.1	LOC108715122, PREDICTED: pyruvate carboxylase, mitochondrial	130	4	0	0	0
NP_001080796.1	rps19.S, ribosomal protein S19 S homeolog	16	0	4	0	0
NP_001086576.1	ercc4.L, excision repair cross-complementation group 4 L homeolog	102	0	4	0	0
NP_001089951.1	ints6.L, integrator complex subunit 6-A	100	4	0	0	0
NP_001080085.1	sumo2.L, small ubiquitin-related modifier 2-A precursor	11	0	0	4	0
NP_001122095.1	pdcd11.L, programmed cell death 11 L homeolog	202	0	4	0	0
XP_018112160.1	rad26, PREDICTED: RAD26 protein isoform X1	89	2	2	3	3
NP_001079759.1	sumo3.L, small ubiquitin-related modifier 3 precursor	11	1	3	1	1
XP_018089931.1	smc5.S, PREDICTED: structural maintenance of chromosomes protein 5 isoform X1	128	2	3	0	0
NP_001129236.1	uhrf1.S, E3 ubiquitin-protein ligase UHRF1	87	2	3	0	0
NP_001080504.1	chd4.L, chromodomain helicase DNA binding protein 4 L homeolog	215	2	3	0	0
XP_018079501.1	LOC108695482, PREDICTED: plectin-like isoform X1	529	2	3	0	0
XP_018107720.1	LOC108710973, PREDICTED: probable ATP-dependent RNA helicase DDX41	70	3	1	1	0
XP_018103054.1	LOC108708645, PREDICTED: cell division cycle-associated protein 7-like isoform X1	44	2	3	0	0
XP_018085308.1	LOC108698385, PREDICTED: THO complex subunit 2-like	182	2	3	0	0
XP_018089646.1	bard1.L, PREDICTED: BRCA1 associated RING domain 1 L homeolog isoform X1	95	3	2	0	0
NP_001080459.1	Cluster of kpna2.L, karyopherin alpha-2 subunit like L homeolog (NP_001080459.1)	58	2	3	0	0
NP_001081980.1	gatad2a.L, GATA zinc finger domain containing 2A L homeolog	46	0	0	2	3
XP_018091854.1	LOC108701560, PREDICTED: integrator complex subunit 1-like	246	1	3	0	0
NP_001085902.1	ppp1r3c.1.L, protein phosphatase 1, regulatory (inhibitor) subunit 3C, gene 1 L homeolog	36	0	0	1	3
NP_001085329.1	gtf2h2.S, general transcription factor IIH subunit 2 S homeolog	45	3	1	0	0
NP_001087316.1	rpl38.L, ribosomal protein L38 L homeolog	8	3	1	0	0
NP_001080730.1	rpsa.S, ribosomal protein SA S homeolog	34	1	3	0	0
XP_018087741.1	LOC108699737, PREDICTED: ELM2 and SANT domain-containing protein 1-like isoform X1	128	3	1	0	0
XP_018114076.1	LOC108714393, PREDICTED: DBIRD complex subunit ZNF326 isoform X1	56	3	0	0	0
XP_018114568.1	LOC108714663, PREDICTED: ruvB-like 1	50	3	0	0	0
NP_001089646.1	sltm.S, SAFB-like transcription modulator	113	3	0	0	0
NP_001088529.1	rpa3.L, replication protein A3 L homeolog	13	0	3	0	0
NP_001086192.1	ints13.S, integrator complex subunit 13	81	3	0	0	0
NP_001086215.1	alyref-b, THO complex subunit 4-B	27	0	3	0	0
NP_001089452.1	ints8.S, integrator complex subunit 8	113	3	0	0	0
XP_018102122.1	LOC108708189, PREDICTED: mediator of RNA polymerase II transcription subunit 14 isoform X1	161	3	0	0	0
NP_001088269.1	erlin2.L, erlin-2-A precursor	37	3	0	0	0
XP_018085253.1	atrx.L, PREDICTED: transcriptional regulator ATRX	257	3	0	0	0
NP_001084150.1	sf3b1.S, splicing factor 3B subunit 1	146	3	0	0	0
NP_001080545.1	rpl4.L, 60S ribosomal protein L4-A	45	0	3	0	0
XP_018120049.1	LOC108717364, PREDICTED: RNA polymerase II elongation factor ELL2-like isoform X1	71	3	0	0	0
NP_001081985.1	zpax.L, egg envelope component ZPAX L homeolog precursor	101	0	3	0	0
XP_018103680.1	ttf2.S, PREDICTED: transcription termination factor, RNA polymerase II S homeolog isoform X1	132	2	2	2	0
XP_018085550.1	LOC108698517, PREDICTED: TFIIH basal transcription factor complex helicase XPD subunit-like isoform X2	84	2	2	1	1
NP_001082751.1	pias4.S, protein inhibitor of activated STAT 4 S homeolog	56	2	1	2	0
XP_018085243.1	LOC108698338, PREDICTED: uncharacterized protein LOC108698338 isoform X1	107	2	2	0	0
NP_001081386.1	gp37, gp37 protein precursor	59	2	2	0	0
XP_018082853.1	LOC108697384, PREDICTED: PWWP domain-containing protein 2B-like	65	0	0	2	2
NP_001082504.1	rpn1.L, dolichyl-diphosphooligosaccharide--protein glycosyltransferase subunit 1 precursor	67	2	2	0	0
NP_001083839.1	mta2.L, metastasis associated 1 family member 2 L homeolog	75	2	0	2	0
NP_001086246.1	erlin2.S, erlin-2-B precursor	37	2	2	0	0
NP_001090142.1	myef2.L, myelin expression factor 2 L homeolog	72	2	2	0	0
NP_001080134.1	rplp0.S, ribosomal protein, large, P0 S homeolog	34	2	2	0	0
XP_018091174.1	LOC108701281, PREDICTED: cyclin-T2-like isoform X2	74	2	0	2	0
NP_001081657.1	xlzpc, zona pellucida C glycoprotein precursor	50	2	2	0	0
NP_001082532.1	srrt.L, serrate RNA effector molecule homolog B	98	1	2	0	0
NP_001284564.1	Cluster of slx4.L, uncharacterized protein LOC432277 (NP_001284564.1)	195	0	2	0	1
XP_018106519.1	ik.L, PREDICTED: IK cytokine, down-regulator of HLA II L homeolog isoform X1	71	1	2	0	0
XP_018118879.1	LOC108716873, PREDICTED: midasin-like	510	1	2	0	0
XP_018091901.1	LOC108701575, PREDICTED: transformation/transcription domain-associated protein	436	1	2	0	0
NP_001087615.1	ccnt2.S, cyclin T2 S homeolog	73	1	0	2	0
NP_001091302.1	npat.S, protein NPAT	146	1	2	0	0
NP_001080277.1	gtf2h1.L, general transcription factor IIH subunit 1 L homeolog	60	2	1	0	0
NP_001082552.1	LOC398563, serine/threonine-protein phosphatase 2A 65 kDa regulatory subunit A beta isoform-like	65	2	1	0	0
XP_018122930.1	LOC108718919, PREDICTED: transitional endoplasmic reticulum ATPase-like	89	2	0	1	0
XP_018108489.1	LOC108711349, PREDICTED: fanconi-associated nuclease 1-like	115	0	1	2	0
NP_001081643.1	polb.S, DNA polymerase beta	38	2	1	0	0
NP_001085623.1	mdn1.L, midasin AAA ATPase 1 L homeolog	43	1	2	0	0
NP_001081858.1	zp2.L, zzona pellucida glycoprotein 2 L homeolog precursor	78	2	1	0	0
NP_001083504.1	capza1.L, F-actin-capping protein subunit alpha-1	32	2	1	0	0
NP_001084822.1	exosc10.L, exosome component 10 L homeolog	102	2	1	0	0
NP_001079507.1	npm1.L, nucleophosmin	34	1	2	0	0
NP_001165149.1	rpl29.L, ribosomal protein L29 L homeolog	9	2	1	0	0
XP_018085385.1	LOC108698422, PREDICTED: SLIT and NTRK-like protein 2	96	2	0	0	0
XP_018085522.1	LOC108698498, PREDICTED: RNA-binding motif protein, X chromosome-like	40	2	0	0	0
NP_001089405.1	rcc2.L, protein RCC2 homolog	55	2	0	0	0
NP_001086415.1	cdca9.S, borealin-2	32	2	0	0	0
NP_001085315.1	rps3.S, 40S ribosomal protein S3-B	27	0	2	0	0
XP_018085441.1	LOC108698453, PREDICTED: bromodomain and WD repeat-containing protein 3-like isoform X2	200	2	0	0	0
NP_001084420.1	nbn.L, nibrin L homeolog	85	0	0	2	0
XP_018101855.1	LOC108708072, PREDICTED: thyroid hormone receptor-associated protein 3-like isoform X1	104	2	0	0	0
XP_018096714.1	LOC108704603, PREDICTED: dolichyl-diphosphooligosaccharide--protein glycosyltransferase subunit 2-like isoform X1	71	2	0	0	0
NP_001086446.1	ctr9.S, RNA polymerase-associated protein CTR9 homolog	132	0	2	0	0
NP_001080116.1	capzb.L, capping protein (actin filament) muscle Z-line, beta L homeolog	31	0	2	0	0
XP_018117845.1	LOC108716231, PREDICTED: E1A-binding protein p400-like isoform X1	321	2	0	0	0
NP_001080325.1	rps3a.S, 40S ribosomal protein S3a-A	30	0	2	0	0
XP_018085825.1	LOC108698672, PREDICTED: YLP motif-containing protein 1-like	300	0	2	0	0
NP_001131045.1	cdc5l.L, cell division cycle 5-like protein	92	2	0	0	0
NP_001079070.1	prkdc.L, DNA-dependent protein kinase catalytic subunit	474	0	2	0	0
NP_001080852.1	ldhb.S, L-lactate dehydrogenase B chain	36	0	2	0	0
NP_001080283.1	ddx3x.L, DEAD-box helicase 3, X-linked L homeolog	77	2	0	0	0
NP_001093376.1	med17.L, mediator complex subunit 17 L homeolog	72	2	0	0	0
NP_001079726.1	rpl37a.L, 60S ribosomal protein L37a	10	2	0	0	0
NP_001089734.1	krt18, keratin 18	43	2	0	0	0
NP_001089402.2	smtn.S, smoothelin	112	0	2	0	0
XP_018099006.1	LOC108706798, PREDICTED: elongation factor 2	96	2	0	0	0
NP_001087819.1	zpy1.S, zona pellucida protein Y1 S homeolog precursor	107	2	0	0	0
NP_001081752.1	igf2bp3.L, insulin-like growth factor 2 mRNA-binding protein 3-A	66	2	0	0	0
XP_018107503.1	jade2.L, PREDICTED: protein Jade-2 isoform X1	99	2	0	0	0
NP_001079585.1	nsmce2.L, E3 SUMO-protein ligase NSE2	27	0	2	0	0
NP_001085273.1	prpf3.S, U4/U6 small nuclear ribonucleoprotein Prp3	77	0	2	0	0
NP_001082490.1	thoc1.L, THO complex 1 protein L homeolog	75	2	0	0	0
NP_001080126.1	atp5f1b.S, mitochondrial ATP synthase beta subunit	56	2	0	0	0
NP_001081535.1	h1foo.S, protein B4	30	2	0	0	0
NP_001080392.1	actr3.S, ARP3 actin-related protein 3 homolog S homeolog	47	0	2	0	0
NP_001082094.1	pabpc1l.S, embryonic polyadenylate-binding protein A	71	2	0	0	0
NP_001081968.1	atm.L, ATM serine/threonine kinase L homeolog	348	0	2	0	0
XP_018095297.1	LOC100158394, PREDICTED: uncharacterized protein LOC100158394 isoform X1	68	0	0	2	0
NP_001090516.1	taf9b.L, TATA-box binding protein associated factor 9b L homeolog	28	2	0	0	0
XP_018117150.1	LOC414649, PREDICTED: eukaryotic translation initiation factor 4E transporter isoform X1	106	0	2	0	0
NP_001088907.1	dynll2.S, dynein light chain LC8-type 2 S homeolog	10	2	0	0	0
